# Supplementary material for: Cryptic invasion of a parasitic copepod: Compromised identification when morphologically similar invaders co-occur in invaded ecosystems
Source: PLoS One. 2018 Mar 14;13(3):e0193354. doi: 10.1371/journal.pone.0193354 (PMC5851579; doi:10.1371/journal.pone.0193354)
Supplement: S1 Appendix — (TXT) [file pone.0193354.s004.txt]

No	Code	Area	Region	Location	Host_no	Host_Sp	Storage	Morf_sp	Mol_sp	Method	Sex	Body	Width	Head	Segments	Tailangle	Appendages	Pretail	Eggsack	Host_size	Parasite_no	Mol_error
1	GOR061	Zeeland	1	Grev2	6	C.gigas	Ethanol	M.orientalis	M.orientalis	DNA	f	5494.12	602.93	439.41	5	0	1	1614.24	0	159.4	1	NA
2	GOO081	Zeeland	1	OostK	8	C.gigas	Ethanol	M.orientalis	M.orientalis	DNA	f	5999.91	459.01	480.56	5	74	1	1530.38	0	108.3	1	NA
3	GOO161	Zeeland	1	OostK	16	C.gigas	Ethanol	M.orientalis	M.orientalis	DNA	m	3210.72	476.56	295.83	5	6.47	1	NA	NA	100.7	1	NA
4	GOG261	Zeeland	1	Grev1	26	C.gigas	Ethanol	M.orientalis	M.orientalis	DNA	m	2953.3	347.97	225.41	3	0	0	NA	NA	134.4	1	NA
5	GOO141	Zeeland	1	OostK	14	C.gigas	Ethanol	M.orientalis	M.orientalis	DNA	f	7154.06	575.45	501.54	5	0	1	1597.35	0	130.5	1	NA
6	GOO041	Zeeland	1	OostK	4	C.gigas	Ethanol	M.orientalis	M.orientalis	DNA	f	5981.56	683.14	664.54	5	16.21	1	1622.18	0	121.1	1	NA
7	GOS121	Zeeland	1	Schelp	12	C.gigas	Ethanol	M.orientalis	M.orientalis	DNA	f	7426.15	513.77	409.83	5	0	1	1719.13	0	88.3	1	NA
8	GOG281	Zeeland	1	Grev1	28	C.gigas	Ethanol	M.orientalis	M.orientalis	DNA	f	4673.67	404.38	329.03	5	20.34	1	1382.9	0	80.5	1	NA
9	GOG251	Zeeland	1	Grev1	25	C.gigas	Ethanol	M.orientalis	M.orientalis	DNA	m	3854.64	214.09	386.51	3	27.56	1	NA	NA	78.3	1	NA
10	GOK101	Zeeland	1	Kdijk	10	C.gigas	Ethanol	M.orientalis	M.orientalis	DNA	f	7092.79	847.62	224.04	5	12.37	1	1656.35	0	103.7	1	NA
11	GOO281	Zeeland	1	OostK	28	C.gigas	Ethanol	M.orientalis	M.orientalis	DNA	m	3750.85	435.57	295.39	3	0	1	NA	NA	135.9	1	NA
12	GOG271	Zeeland	1	Grev1	27	C.gigas	Ethanol	M.orientalis	M.orientalis	DNA	m	1805.84	307.79	191.45	3	0	1	NA	NA	83.1	1	NA
13	GOS241	Zeeland	1	Schelp	24	C.gigas	Ethanol	M.orientalis	M.orientalis	DNA	m	3122.07	458.03	NA	3	0	1	NA	NA	93.4	1	NA
14	GOR231	Zeeland	1	Grev2	23	C.gigas	Ethanol	M.orientalis	M.orientalis	DNA	f	5640.04	530.05	432.24	5	11.05	1	1137.36	0	105	1	NA
15	GOG231	Zeeland	1	Grev1	23	C.gigas	Ethanol	M.orientalis	M.orientalis	DNA	f	6393.4	679.43	716.95	5	0	1	1609.78	0	128.3	1	NA
16	GOZ071	Zeeland	1	Zbrug	7	C.gigas	Ethanol	M.orientalis	M.orientalis	DNA	f	5662.17	780.51	686.12	5	32.05	1	1200.74	0	126.6	1	NA
17	GOK231	Zeeland	1	Kdijk	23	C.gigas	Ethanol	M.orientalis	M.orientalis	DNA	f	3677.77	683.01	561.08	5	0	1	884.03	0	111.5	1	NA
18	GOZ111	Zeeland	1	Zbrug	11	C.gigas	Ethanol	M.orientalis	M.orientalis	DNA	m	3601.04	311.28	328.03	3	2	1	NA	NA	98.7	1	NA
19	GOG021	Zeeland	1	Grev1	2	C.gigas	Ethanol	M.orientalis	M.orientalis	DNA	f	5541.05	424.46	479.28	5	0	1	1349.89	0	88.7	1	NA
20	GOO181	Zeeland	1	OostK	18	C.gigas	Ethanol	M.orientalis	M.orientalis	DNA	f	6535.45	564.22	692.77	5	9.4	1	1579.1	0	167.2	1	NA
21	GOO182	Zeeland	1	OostK	18	C.gigas	Ethanol	M.orientalis	M.orientalis	DNA	f	3666.77	523.04	426.59	5	0	1	634.15	0	167.2	1	NA
22	GOO241	Zeeland	1	OostK	24	C.gigas	Ethanol	M.orientalis	M.orientalis	DNA	m	1078.37	421.34	188.86	3	16.8	1	NA	NA	151.6	1	NA
23	GOR041	Zeeland	1	Grev2	4	C.gigas	Ethanol	M.orientalis	M.orientalis	DNA	f	5641.55	497.57	452.38	5	10.6	1	1185.22	0	53.8	1	NA
24	GOO291	Zeeland	1	OostK	29	C.gigas	Ethanol	M.orientalis	M.orientalis	DNA	f	2990.6	338.5	284.18	5	0	1	NA	0	117.2	1	NA
25	GOG262	Zeeland	1	Grev1	26	C.gigas	Ethanol	M.orientalis	M.orientalis	DNA	f	6237.71	619.43	644.82	5	0	1	1722.85	0	88.3	1	NA
26	GOZ161	Zeeland	1	Zbrug	16	C.gigas	Ethanol	M.orientalis	M.orientalis	DNA	m	3677.08	313.64	221.79	3	26.1	1	NA	NA	113.3	1	NA
27	GOG141	Zeeland	1	Grev1	14	C.gigas	Ethanol	M.orientalis	M.orientalis	DNA	f	6379.62	707.02	414.9	5	0	1	1160.44	0	84.8	1	NA
28	GOO261	Zeeland	1	OostK	26	C.gigas	Ethanol	M.orientalis	M.orientalis	DNA	f	5071.54	378.37	318.82	5	0	1	875.05	0	139.4	1	NA
29	GOO061	Zeeland	1	OostK	6	C.gigas	Ethanol	M.orientalis	M.orientalis	DNA	f	7661.98	424.98	356.82	5	15.7	1	1934.16	0	97.2	1	NA
30	GOZ061	Zeeland	1	Zbrug	6	C.gigas	Ethanol	M.orientalis	M.orientalis	DNA	f	7487.04	495.67	386.74	5	13.03	1	1391.2	0	100.5	1	NA
31	GOO171	Zeeland	1	OostK	17	C.gigas	Ethanol	M.orientalis	M.orientalis	DNA	m	3350	221.78	143.32	3	20.92	1	NA	NA	104.4	1	NA
32	GOO111	Zeeland	1	OostK	11	C.gigas	Ethanol	M.orientalis	M.orientalis	DNA	m	4365.05	401.14	279.83	3	15.14	1	NA	NA	120.5	1	NA
33	GOO142	Zeeland	1	OostK	14	C.gigas	Ethanol	M.orientalis	M.orientalis	DNA	m	3410.62	381.2	299.83	3	12.18	1	NA	NA	130.5	2	NA
34	GOO143	Zeeland	1	OostK	14	C.gigas	Ethanol	M.orientalis	M.orientalis	DNA	m	3517.46	254.06	235.93	3	0	1	NA	NA	130.5	3	NA
35	GOO112	Zeeland	1	OostK	11	C.gigas	Ethanol	M.orientalis	M.orientalis	DNA	m	3729.99	450.78	331.12	3	0	1	NA	NA	120.5	2	NA
36	GOO242	Zeeland	1	OostK	24	C.gigas	Ethanol	M.orientalis	M.orientalis	DNA	m	3040.56	284.38	188.31	3	14.7	1	NA	NA	151.6	2	NA
37	GOR232	Zeeland	1	Grev2	23	C.gigas	Ethanol	M.orientalis	M.orientalis	DNA	m	3988.13	308.21	210.78	3	20.54	1	NA	NA	128.3	2	NA
38	GOO162	Zeeland	1	OostK	16	C.gigas	Ethanol	M.orientalis	M.orientalis	DNA	m	3573.31	279.08	253.09	3	13.41	1	NA	NA	100.7	2	NA
39	GOS122	Zeeland	1	Schelp	12	C.gigas	Ethanol	M.orientalis	M.orientalis	DNA	m	3014.65	199.58	150.63	3	0	1	NA	NA	88.3	2	NA
40	GOK102	Zeeland	1	Kdijk	10	C.gigas	Ethanol	M.orientalis	M.orientalis	DNA	m	3469.9	240.08	196.09	3	5.26	1	NA	NA	103.7	2	NA
41	GOG142	Zeeland	1	Grev1	14	C.gigas	Ethanol	M.orientalis	M.orientalis	DNA	m	3038.19	282.14	365.18	3	18.04	1	NA	NA	84.8	2	NA
42	EIS091	Zeeland	1	Schelp	9	M.edulis	Ethanol	M.intestinalis	M.intestinalis	DNA	m	2150.79	240.74	252.8	6	18.7	0	NA	NA	37.2	1	NA
43	EIG011	Zeeland	1	Grev1	1	M.edulis	Ethanol	M.intestinalis	M.intestinalis	DNA	f	4893.07	362.48	390.11	5	44.08	0	620.6	0	33.3	1	NA
44	EIS201	Zeeland	1	Schelp	20	M.edulis	Ethanol	M.intestinalis	M.intestinalis	DNA	m	2319.18	320.41	248.66	5	0	0	NA	NA	41.6	1	NA
45	EIS141	Zeeland	1	Schelp	14	M.edulis	Ethanol	M.intestinalis	M.intestinalis	DNA	f	5846.32	447.29	316.33	5	20.49	0	930.16	0	36.6	1	NA
46	EIR111	Zeeland	1	Grev2	11	M.edulis	Ethanol	M.intestinalis	M.intestinalis	DNA	f	6655.57	600.51	372.54	5	94.32	0	788.56	0	45.5	1	NA
47	EOR271	Zeeland	1	Grev2	27	M.edulis	Ethanol	M.orientalis	M.intestinalis	DNA	m	2425.46	344.65	296.66	3	0	1	NA	NA	34.4	1	NA
48	EIK281	Zeeland	1	Kdijk	28	M.edulis	Ethanol	M.intestinalis	M.intestinalis	DNA	m	2688.86	224.01	238.78	3	28.08	0	NA	NA	39.4	1	NA
49	EIS211	Zeeland	1	Schelp	21	M.edulis	Ethanol	M.intestinalis	M.intestinalis	DNA	m	2464.7	317.21	278.46	5	39.87	0	NA	NA	31.6	1	NA
50	EIK151	Zeeland	1	Kdijk	15	M.edulis	Ethanol	M.intestinalis	M.orientalis	DNA	m	1736.72	327.56	99.41	5	0	0	NA	NA	35.9	1	NA
51	EOK101	Zeeland	1	Kdijk	10	M.edulis	Ethanol	M.orientalis	M.orientalis	DNA	f	5243.91	356.44	349.89	5	0	1	1154.17	0	39.9	1	NA
52	EIK261	Zeeland	1	Kdijk	26	M.edulis	Ethanol	M.intestinalis	M.orientalis	DNA	m	2335.31	308.33	203.11	3	0	0	NA	NA	36.6	1	NA
53	EOS142	Zeeland	1	Schelp	14	M.edulis	Ethanol	M.orientalis	M.intestinalis	DNA	m	2336.05	214.03	205	3	0	1	NA	NA	38.3	2	NA
54	EIS041	Zeeland	1	Schelp	4	M.edulis	Ethanol	M.intestinalis	M.intestinalis	DNA	f	5309.62	431.75	258.15	5	20.65	0	607.14	0	37.7	1	NA
55	EIS231	Zeeland	1	Schelp	23	M.edulis	Ethanol	M.intestinalis	M.intestinalis	DNA	m	2517.5	369.13	303.03	3	29.4	0	NA	NA	40.5	1	NA
56	EIS061	Zeeland	1	Schelp	6	M.edulis	Ethanol	M.intestinalis	M.intestinalis	DNA	m	2319.03	216.85	159.54	3	77.92	0	NA	NA	36.6	1	NA
57	EIR161	Zeeland	1	Grev2	16	M.edulis	Ethanol	M.intestinalis	M.intestinalis	DNA	m	2736.87	355.26	168.8	5	0	0	NA	NA	39.4	1	NA
58	EIR091	Zeeland	1	Grev2	9	M.edulis	Ethanol	M.intestinalis	M.intestinalis	DNA	f	5933.81	400.81	244.38	5	86.33	0	917.12	0	43.8	1	NA
59	EOK161	Zeeland	1	Kdijk	16	M.edulis	Ethanol	M.orientalis	M.orientalis	DNA	f	6574.19	619.41	253.02	5	0	1	1355.02	0	31.5	1	NA
60	EOK141	Zeeland	1	Kdijk	14	M.edulis	Ethanol	M.orientalis	M.orientalis	DNA	m	2924.54	217.77	162.05	3	18.73	1	NA	NA	35.5	1	NA
61	EIK041	Zeeland	1	Kdijk	4	M.edulis	Ethanol	M.intestinalis	M.intestinalis	DNA	f	5185.72	435.34	444.74	5	43.5	0	453.72	0	36.6	1	NA
62	EIK031	Zeeland	1	Kdijk	3	M.edulis	Ethanol	M.intestinalis	M.intestinalis	DNA	m	2421.93	327.17	182.57	3	26.4	0	NA	NA	31.5	1	NA
63	EIS181	Zeeland	1	Schelp	18	M.edulis	Ethanol	M.intestinalis	M.intestinalis	DNA	f	5979.34	557.4	245.5	5	25.06	0	1127.99	0	36.6	1	NA
64	EIR191	Zeeland	1	Grev2	19	M.edulis	Ethanol	M.intestinalis	M.intestinalis	DNA	m	2843.41	285.14	287.79	3	20.88	0	NA	NA	46.1	1	NA
65	EIR291	Zeeland	1	Grev2	29	M.edulis	Ethanol	M.intestinalis	M.intestinalis	DNA	f	5134.04	511.88	385.29	5	62.17	0	873.34	0	36.6	1	NA
66	EIR181	Zeeland	1	Grev2	18	M.edulis	Ethanol	M.intestinalis	M.intestinalis	DNA	f	5724.24	545.87	364.49	5	86.22	0	837.59	0	46.6	1	NA
67	EOR081	Zeeland	1	Grev2	8	M.edulis	Ethanol	M.orientalis	M.orientalis	DNA	f	5903.69	466.12	389.59	5	0	1	1230.86	0	34.4	1	NA
68	EIS042	Zeeland	1	Schelp	4	M.edulis	Ethanol	M.intestinalis	M.intestinalis	DNA	m	2523.67	277.87	425.27	3	102.87	0	NA	NA	37.7	2	NA
69	EIR281	Zeeland	1	Grev2	28	M.edulis	Ethanol	M.intestinalis	M.intestinalis	DNA	m	1924.83	179.64	154.63	3	54.49	0	NA	NA	43.3	1	NA
70	EOR082	Zeeland	1	Grev2	8	M.edulis	Ethanol	M.orientalis	M.orientalis	DNA	f	5614.83	441.77	441.77	5	14.23	1	1214.7	0	34.4	2	NA
71	EIR021	Zeeland	1	Grev2	2	M.edulis	Ethanol	M.intestinalis	M.intestinalis	DNA	f	7029.53	642.69	459.95	5	27.8	0	544.88	0	44.4	1	NA
72	EIR241	Zeeland	1	Grev2	24	M.edulis	Ethanol	M.intestinalis	M.intestinalis	DNA	f	6988.76	1197.91	339	5	33.19	0	1141.34	0	45.5	1	NA
73	EIS171	Zeeland	1	Schelp	17	M.edulis	Ethanol	M.intestinalis	M.intestinalis	DNA	m	2753.37	524.58	277.39	3	31.62	0	NA	NA	31.6	1	NA
74	EOR022	Zeeland	1	Grev2	2	M.edulis	Ethanol	M.orientalis	M.intestinalis	DNA	m	2665.71	253.76	286.14	4	29.74	1	NA	NA	35	2	NA
75	EIR083	Zeeland	1	Grev2	8	M.edulis	Ethanol	M.intestinalis	M.orientalis	DNA	m	2332.05	384	259.57	3	29.5	0	NA	NA	48.4	3	NA
76	EIR242	Zeeland	1	Grev2	24	M.edulis	Ethanol	M.intestinalis	M.intestinalis	DNA	f	6427.41	484.03	323.32	5	74.05	0	978.57	0	45.5	2	NA
77	EIS043	Zeeland	1	Schelp	4	M.edulis	Ethanol	M.intestinalis	M.intestinalis	DNA	m	3972.79	523.74	490.63	3	0	0	NA	NA	36.6	3	NA
78	EOK091	Zeeland	1	Kdijk	9	M.edulis	Ethanol	M.orientalis	M.orientalis	DNA	f	6269.84	427.82	373.73	5	0	1	1523.89	0	31.6	1	NA
79	EOK171	Zeeland	1	Kdijk	17	M.edulis	Ethanol	M.orientalis	M.intestinalis	DNA	m	2811.91	191.56	179.76	3	0	1	NA	NA	37.2	1	NA
80	EOK121	Zeeland	1	Kdijk	12	M.edulis	Ethanol	M.orientalis	M.orientalis	DNA	m	2993.21	172.29	188.93	4	0	1	NA	NA	39.4	1	NA
81	EOR031	Zeeland	1	Grev2	3	M.edulis	Ethanol	M.orientalis	M.orientalis	DNA	f	6859.79	604.5	351.93	5	0	1	1375.65	0	45.6	1	NA
82	GOG041	Zeeland	1	Grev1	4	C.gigas	Ethanol	M.orientalis	M.orientalis	DNA	f	4831.88	470.58	389.39	5	0	1	1245.02	0	53.8	1	NA
83	GOS123	Zeeland	1	Schelp	12	C.gigas	Ethanol	M.orientalis	M.orientalis	DNA	f	4065.08	318.19	117.03	5	0	1	769.92	0	88.3	3	NA
84	GOG252	Zeeland	1	Grev1	25	C.gigas	Ethanol	M.orientalis	M.orientalis	DNA	m	2996.85	207.84	161.9	3	0	1	NA	NA	78.3	2	NA
85	GOR062	Zeeland	1	Grev2	6	C.gigas	Ethanol	M.intestinalis	M.orientalis	DNA	f	6660.4	606.14	605.21	5	0	0	935.38	0	159.4	2	NA
86	EIR051	Zeeland	1	Grev2	5	M.edulis	Ethanol	M.intestinalis	M.orientalis	DNA	m	2953.36	181.44	177.47	3	5.2	0	NA	NA	45.5	1	NA
87	EIS101	Zeeland	1	Schelp	10	M.edulis	Ethanol	M.intestinalis	M.intestinalis	DNA	f	5528.51	284.95	389.81	5	27.3	0	587.49	0	33.3	1	NA
88	EIS241	Zeeland	1	Schelp	24	M.edulis	Ethanol	M.intestinalis	M.intestinalis	DNA	f	5662.16	613.16	233.91	5	52.14	0	813.12	0	39.4	1	NA
89	EIS111	Zeeland	1	Schelp	10	M.edulis	Ethanol	M.intestinalis	M.intestinalis	DNA	m	2802.86	387.47	288	3	0	0	NA	NA	33.3	2	NA
90	EOS242	Zeeland	1	Schelp	24	M.edulis	Ethanol	M.orientalis	M.orientalis	DNA	f	5165.17	532.5	334.68	5	15.49	0	1195.72	0	39.4	2	NA
91	EIR052	Zeeland	1	Grev2	5	M.edulis	Ethanol	M.intestinalis	M.orientalis	DNA	m	2759.2	291.21	220.69	3	31.2	0	NA	NA	45.5	2	NA
92	EIR151	Zeeland	1	Grev2	15	M.edulis	Ethanol	M.intestinalis	M.intestinalis	DNA	f	5408.02	623.94	349.69	5	46.5	0	1141.59	0	38.3	1	NA
93	EIR101	Zeeland	1	Grev2	10	M.edulis	Ethanol	M.intestinalis	M.intestinalis	DNA	m	4154.28	540.67	486.98	5	30.81	0	NA	NA	47.2	1	NA
94	EOK081	Zeeland	1	Kdijk	8	M.edulis	Ethanol	M.orientalis	M.orientalis	DNA	f	5667.77	429.53	285.69	5	7.54	1	1059.08	0	37.7	1	NA
95	EIS301	Zeeland	1	Schelp	30	M.edulis	Ethanol	M.intestinalis	M.intestinalis	DNA	f	4375.47	410.37	258.7	5	0	0	708.56	0	33.3	1	NA
96	EIS212	Zeeland	1	Schelp	21	M.edulis	Ethanol	M.intestinalis	M.intestinalis	DNA	f	6106.71	728.03	357.04	5	77.56	0	750.75	0	35.5	2	NA
97	EIK051	Zeeland	1	Kdijk	5	M.edulis	Ethanol	M.intestinalis	M.orientalis	DNA	f	7122.36	559.53	417.05	5	9.13	0	1489.9	0	38.8	1	NA
98	EOZ221	Zeeland	1	Zbrug	22	M.edulis	Ethanol	M.orientalis	M.intestinalis	DNA	m	2268.72	20.87	172.76	3	0	1	NA	NA	35	1	NA
99	EIS071	Zeeland	1	Schelp	7	M.edulis	Ethanol	M.intestinalis	M.intestinalis	DNA	f	5440.82	533.8	330.78	5	39.4	0	933.58	0	36.6	1	NA
100	EOO121	Zeeland	1	OostK	12	M.edulis	Ethanol	M.orientalis	M.orientalis	DNA	f	6313.02	438.54	342.13	5	0	1	1264.26	0	37.7	1	NA
101	EOK102	Zeeland	1	Kdijk	10	M.edulis	Ethanol	M.orientalis	M.orientalis	DNA	f	4822.92	420.19	652.46	5	0	1	1117.98	0	38.3	2	NA
102	EOZ021	Zeeland	1	Zbrug	2	M.edulis	Ethanol	M.orientalis	M.orientalis	DNA	f	5590.71	622.18	375.61	5	14.71	1	1412.5	0	36.1	1	NA
103	EOO061	Zeeland	1	OostK	6	M.edulis	Ethanol	M.orientalis	M.orientalis	DNA	f	5374.33	615.66	351.65	5	0	1	687.03	0	32.2	1	NA
106	EOR231	Zeeland	1	Grev2	23	M.edulis	Ethanol	M.orientalis	M.orientalis	DNA	f	5333.11	501.82	279.19	5	0	1	1160.03	0	43.3	1	NA
108	EOR301	Zeeland	1	Grev2	30	M.edulis	Ethanol	M.orientalis	M.orientalis	DNA	f	5865.12	533.81	414.24	5	0	1	1306.05	0	44.4	1	NA
109	EOR141	Zeeland	1	Grev2	14	M.edulis	Ethanol	M.orientalis	M.orientalis	DNA	f	7244.01	660.92	509.45	5	0	1	1586.96	0	46.6	1	NA
110	EOZ271	Zeeland	1	Zbrug	27	M.edulis	Ethanol	M.orientalis	M.orientalis	DNA	m	4021.24	431.24	233.24	3	0	1	NA	NA	34.4	1	NA
111	EOZ272	Zeeland	1	Zbrug	27	M.edulis	Ethanol	M.orientalis	M.orientalis	DNA	m	2213.83	337.87	263.74	3	0	1	NA	NA	34.4	2	NA
112	EOZ091	Zeeland	1	Zbrug	9	M.edulis	Ethanol	M.orientalis	M.orientalis	DNA	f	5435.27	444.37	385.18	5	0	1	980.52	0	31.6	1	NA
113	EOZ101	Zeeland	1	Zbrug	10	M.edulis	Ethanol	M.orientalis	M.orientalis	DNA	f	6135.06	550.75	465.47	5	0	1	1366.98	0	39.9	1	NA
114	EOZ161	Zeeland	1	Zbrug	16	M.edulis	Ethanol	M.orientalis	M.orientalis	DNA	m	1947.83	251.34	191.36	4	42.89	1	NA	NA	36.6	1	NA
115	EOR241	Zeeland	1	Grev2	24	M.edulis	Ethanol	M.orientalis	M.orientalis	DNA	f	6072.52	570.83	327.03	5	0	1	1391.61	0	43.8	1	NA
116	EOR151	Zeeland	1	Grev2	15	M.edulis	Ethanol	M.orientalis	M.intestinalis	DNA	m	2763.31	296.7	194.16	5	0	1	NA	NA	38.3	1	NA
117	EOG011	Zeeland	1	Grev1	1	M.edulis	Ethanol	M.orientalis	M.intestinalis	DNA	m	2156.89	224.73	125.46	4	0	1	NA	NA	33.3	1	NA
118	GOG263	Zeeland	1	Grev1	26	C.gigas	Ethanol	M.orientalis	M.orientalis	DNA	m	3213.58	411.21	359.6	3	13.44	1	NA	NA	37.7	3	NA
119	EOG004	Zeeland	1	Grev1	4	M.edulis	Ethanol	M.orientalis	M.intestinalis	DNA	m	2777.43	288.58	304.52	3	0	1	NA	NA	38.8	4	NA
120	EOS131	Zeeland	1	Schelp	13	M.edulis	Ethanol	M.orientalis	M.intestinalis	DNA	m	3044.03	348.5	238.18	3	NA	1	NA	NA	41.6	1	NA
121	EOG151	Zeeland	1	Grev1	15	M.edulis	Ethanol	M.orientalis	M.intestinalis	DNA	m	2281.29	228.02	285.63	3	0	0	NA	NA	35.9	1	NA
122	EOR091	Zeeland	1	Grev2	9	M.edulis	Ethanol	M.orientalis	M.intestinalis	DNA	m	1942.83	274.22	279.99	4	0	1	NA	NA	43.3	1	NA
123	EOR181	Zeeland	1	Grev2	18	M.edulis	Ethanol	M.orientalis	M.intestinalis	DNA	m	2872.96	298.17	299.42	4	0	1	NA	NA	46.6	1	NA
124	EOR232	Zeeland	1	Grev2	23	M.edulis	Ethanol	M.orientalis	M.orientalis	DNA	m	1793.51	250.96	261.7	3	17.32	1	NA	NA	43.3	2	NA
125	EOR242	Zeeland	1	Grev2	24	M.edulis	Ethanol	M.orientalis	M.orientalis	DNA	m	2594.02	262.32	281.66	3	10.66	1	NA	NA	43.8	2	NA
126	EOO122	Zeeland	1	OostK	12	M.edulis	Ethanol	M.orientalis	M.intestinalis	DNA	m	2308.31	287.19	201.31	3	0	1	NA	NA	37.7	2	NA
128	EOB801	Texel	2	Balg	180	M.edulis	Ethanol	M.orientalis	M.orientalis	DNA	f	6214.47	553.63	498.34	5	8	1	1203.95	0	48.8	1	NA
129	EOC071	Texel	2	CDmus	107	M.edulis	Ethanol	M.orientalis	M.orientalis	DNA	f	5540.17	545.8	459.3	5	0	1	994.61	0	40.9	1	NA
130	EIT081	Texel	2	Oost	8	M.edulis	Frozen	M.intestinalis	M.intestinalis	DNA	m	3383.23	371.63	336.97	4	0	0	NA	NA	44.38	1	NA
131	EOW081	Texel	2	Wier	8	M.edulis	Frozen	M.orientalis	M.orientalis	DNA	f	7084.31	651.09	479.9	5	0	1	1234.53	0	37.9	1	NA
132	EID291	Texel	2	CDoes	29	M.edulis	Ethanol	M.intestinalis	M.intestinalis	DNA	f	11169.48	1407.03	890.18	5	33.2	0	1131.7	0	61.5	1	NA
133	EIB651	Texel	2	Balg	165	M.edulis	Ethanol	M.intestinalis	M.orientalis	DNA	m	3372.56	258	225.62	4	30.5	0	NA	NA	53.75	1	NA
134	EIW491	Texel	2	Wier	149	M.edulis	Ethanol	M.intestinalis	M.intestinalis	DNA	f	4846.71	463.06	572.07	4	0	0	1524.65	0	48.7	1	NA
135	EOW011	Texel	2	Wier	1	M.edulis	Ethanol	M.orientalis	M.orientalis	DNA	f	6953.82	510.42	417.95	5	21.53	1	1956.2	0	53.75	1	NA
136	EIT171	Texel	2	Oost	17	M.edulis	Frozen	M.intestinalis	M.intestinalis	DNA	f	6627.37	662.91	427.83	5	0	0	1013.26	0	52.72	1	NA
137	EOB131	Texel	2	Balg	13	M.edulis	Frozen	M.orientalis	M.orientalis	DNA	f	8318.67	781.12	640.64	5	31.64	0	2107.91	0	35.67	1	NA
138	EOB511	Texel	2	Balg	151	M.edulis	Ethanol	M.orientalis	M.orientalis	DNA	m	2881.42	1029.51	280.77	3	8.79	1	NA	NA	45.5	1	NA
139	EOB761	Texel	2	Balg	176	M.edulis	Ethanol	M.orientalis	M.orientalis	DNA	f	7078.1	530.5	562.94	5	14.75	1	854.3	0	56.5	1	NA
140	EOB551	Texel	2	Balg	155	M.edulis	Ethanol	M.orientalis	M.orientalis	DNA	f	8187.55	568.4	415.62	5	14.2	1	1919.15	0	54.4	1	NA
141	EOB611	Texel	2	Balg	161	M.edulis	Ethanol	M.orientalis	M.orientalis	DNA	m	2857.98	234.14	285.31	5	30.88	1	NA	NA	42.7	1	NA
142	EIT091	Texel	2	Oost	9	M.edulis	Frozen	M.intestinalis	M.intestinalis	DNA	m	1720.03	393.56	256.67	3	0	1	NA	NA	38.17	1	NA
143	EOB121	Texel	2	Balg	12	M.edulis	Frozen	M.orientalis	M.orientalis	DNA	f	4438.2	531.41	701.65	5	0	1	1595.61	0	43.19	1	NA
144	EOA041	Texel	2	Balg2	4	M.edulis	Ethanol	M.orientalis	M.orientalis	DNA	f	6338.81	602.02	366.13	3	0	1	1872.27	0	44.87	1	NA
145	EOW421	Texel	2	Wier	142	M.edulis	Ethanol	M.orientalis	M.orientalis	DNA	f	6029.48	510.88	425.31	5	0	1	1544.94	0	60.5	1	NA
146	EOW341	Texel	2	Wier	134	M.edulis	Ethanol	M.orientalis	M.orientalis	DNA	f	6045.21	619.48	606.77	5	0	1	1731.96	0	39.4	1	NA
148	EIT031	Texel	2	Oost	3	M.edulis	Ethanol	M.intestinalis	M.intestinalis	DNA	m	2409.23	221.48	222.58	3	30.82	0	NA	NA	52.17	1	NA
149	EOB031	Texel	2	Balg	3	M.edulis	Ethanol	M.orientalis	M.orientalis	DNA	f	5734.19	498.73	319.19	5	0	1	1423.17	0	50.99	1	NA
150	EOB731	Texel	2	Balg	173	M.edulis	Ethanol	M.orientalis	M.orientalis	DNA	f	6913.78	625.6	552.01	5	8.21	1	1337	0	51	1	NA
151	EOD071	Texel	2	CDoes	7	M.edulis	Ethanol	M.orientalis	M.orientalis	DNA	m	2750.91	263.59	177.86	3	23.79	1	NA	NA	54.4	1	NA
152	EOB631	Texel	2	Balg	163	M.edulis	Ethanol	M.orientalis	M.orientalis	DNA	m	3551.33	373.22	407.34	3	0	1	NA	NA	50.5	1	NA
153	EOC021	Texel	2	CDmus	2	M.edulis	Frozen	M.orientalis	M.orientalis	DNA	f	7404.72	512.26	348.22	5	19.77	1	838.61	0	43.5	1	NA
154	EOA161	Texel	2	Balg2	16	M.edulis	Frozen	M.orientalis	M.orientalis	DNA	f	5212.76	386.79	344.86	5	0	1	1143.96	0	57.93	1	NA
155	EIB781	Texel	2	Balg	178	M.edulis	Ethanol	M.intestinalis	M.orientalis	DNA	m	3747.85	292.78	309.58	4	30.97	0	NA	NA	47.6	1	NA
156	EOB061	Texel	2	Balg	6	M.edulis	Ethanol	M.orientalis	M.orientalis	DNA	f	5393.12	461.77	385	5	0	1	1028.27	0	45.83	1	NA
157	EIT021	Texel	2	Oost	2	M.edulis	Ethanol	M.intestinalis	M.orientalis	DNA	m	2858.5	207.46	184.48	5	24.8	0	NA	NA	53.12	1	NA
158	EOB651	Texel	2	Balg	165	M.edulis	Ethanol	M.orientalis	M.orientalis	DNA	m	2080.9	310.04	267	5	0	1	NA	NA	49.4	1	NA
159	EIM771	Texel	2	Mok	77	M.edulis	Ethanol	M.intestinalis	M.orientalis	DNA	m	2083.88	253.66	183.6	3	27.82	0	NA	NA	50.9	1	NA
160	EOD171	Texel	2	CDoes	17	M.edulis	Ethanol	M.orientalis	M.orientalis	DNA	f	5250.87	514.15	289.67	5	0	1	1154.36	0	55.9	1	NA
161	EOD161	Texel	2	CDoes	16	M.edulis	Ethanol	M.orientalis	M.orientalis	DNA	f	8060.61	677.08	501.57	5	12.57	1	1580.91	0	57.7	1	NA
162	EOB541	Texel	2	Balg	154	M.edulis	Ethanol	M.orientalis	M.orientalis	DNA	f	5280.2	298.18	321.67	5	16.12	1	1240.08	0	43.7	1	NA
163	EOW422	Texel	2	Wier	142	M.edulis	Ethanol	M.orientalis	M.orientalis	DNA	m	3655.1	394.91	156.53	4	38	1	NA	NA	49.9	2	NA
164	EIT131	Texel	2	Oost	13	M.edulis	Ethanol	M.intestinalis	M.intestinalis	DNA	m	3071.74	349.08	334.78	5	0	0	NA	NA	36.99	1	NA
165	EOD151	Texel	2	CDoes	15	M.edulis	Ethanol	M.orientalis	M.orientalis	DNA	m	2340.28	376.33	261.14	3	0	1	NA	NA	55.9	1	NA
166	EIA071	Texel	2	Balg2	7	M.edulis	Frozen	M.intestinalis	M.intestinalis	DNA	m	3001.75	353.06	232.73	4	56.02	0	NA	NA	40.69	1	NA
168	EID151	Texel	2	CDoes	15	M.edulis	Frozen	M.intestinalis	M.intestinalis	DNA	f	5482.04	794.59	365.06	5	36.55	0	774.99	0	55.9	1	NA
170	EIB522	Texel	2	Balg	152	M.edulis	Ethanol	M.intestinalis	M.intestinalis	DNA	f	4795.12	484.13	392.44	5	0	0	1673.04	0	52.7	2	NA
171	EIW311	Texel	2	Wier	131	M.edulis	Ethanol	M.intestinalis	M.orientalis	DNA	m	2885.92	248.12	229.8	3	17.34	0	NA	NA	45.9	1	NA
172	EIW191	Texel	2	Wier	19	M.edulis	Frozen	M.intestinalis	M.orientalis	DNA	m	2939.18	318.74	108.48	3	0	0	NA	NA	39.3	1	NA
173	EOM691	Texel	2	Mok	69	M.edulis	Ethanol	M.orientalis	M.orientalis	DNA	m	2507.08	158.16	212.71	3	13.43	1	NA	NA	49.4	1	NA
174	EIW041	Texel	2	Wier	4	M.edulis	Frozen	M.intestinalis	M.orientalis	DNA	f	4546.36	300.43	376.66	5	0	0	652.69	0	35.83	1	NA
176	EIM731	Texel	2	Mok	73	M.edulis	Ethanol	M.intestinalis	M.orientalis	DNA	m	2165.51	296.35	161.93	3	37.3	0	NA	NA	43.3	1	NA
177	EIA051	Texel	2	Balg2	5	M.edulis	Ethanol	M.intestinalis	M.orientalis	DNA	m	1884.57	267.84	228.05	3	10.93	0	NA	NA	49.27	1	NA
178	EIW271	Texel	2	Wier	127	M.edulis	Ethanol	M.intestinalis	M.orientalis	DNA	f	5846.72	477.6	177.48	5	26.19	0	1265.1	0	41.6	1	NA
179	EIT101	Texel	2	Oost	10	M.edulis	Frozen	M.intestinalis	M.intestinalis	DNA	f	6888.43	444.77	432.99	5	24.61	0	1180.34	0	42.09	1	NA
180	EIT102	Texel	2	Oost	10	M.edulis	Frozen	M.intestinalis	M.intestinalis	DNA	f	5919.08	378.83	169.02	5	30.95	0	405.55	0	42.09	2	NA
181	EOB011	Texel	2	Balg_3	1	M.edulis	Ethanol	M.orientalis	M.orientalis	DNA	m	2378.21	152.71	176.7	3	22.52	1	NA	NA	55.35	1	NA
182	EOB012	Texel	2	Balg_3	1	M.edulis	Ethanol	M.orientalis	M.orientalis	DNA	m	2359.53	261.41	144.08	3	18.73	1	NA	NA	55.35	2	NA
183	EIB751	Texel	2	Balg	175	M.edulis	Ethanol	M.intestinalis	M.orientalis	DNA	m	4003.11	258.62	277.66	3	26.74	0	NA	NA	50.5	1	NA
184	EOB531	Texel	2	Balg	153	M.edulis	Ethanol	M.orientalis	M.orientalis	DNA	m	3528.2	313.21	211.48	5	23.26	1	NA	NA	56.6	1	NA
185	EOW301	Texel	2	Wier	130	M.edulis	Ethanol	M.orientalis	M.orientalis	DNA	m	3098.24	282.08	150.82	3	0	1	NA	NA	43.8	1	NA
186	EIM801	Texel	2	Mok	80	M.edulis	Ethanol	M.intestinalis	M.intestinalis	DNA	m	2978.23	386.55	299.9	5	23.94	0	NA	NA	57.2	1	NA
187	EIT041	Texel	2	Oost	4	M.edulis	Ethanol	M.intestinalis	M.orientalis	DNA	f	5532.34	622.92	507.36	5	0	0	1051.52	0	56.32	1	NA
188	EIT111	Texel	2	Oost	11	M.edulis	Frozen	M.intestinalis	M.intestinalis	DNA	m	3474.27	404.66	226.08	4	28.39	0	NA	NA	53.56	1	NA
189	EIT082	Texel	2	Oost	8	M.edulis	Frozen	M.intestinalis	M.intestinalis	DNA	m	3865.05	515.88	336.16	5	55.93	0	NA	NA	44.38	2	NA
190	EIB081	Texel	2	Balg	8	M.edulis	Frozen	M.intestinalis	M.orientalis	DNA	f	4647.12	406.37	299.82	5	0	0	1355.2	0	37.8	1	NA
191	EIW492	Texel	2	Wier	149	M.edulis	Ethanol	M.intestinalis	M.intestinalis	DNA	f	3549.41	378.35	214.62	5	55.22	0	543.59	0	48.7	2	NA
192	EOW012	Texel	2	Wier	1	M.edulis	Frozen	M.orientalis	M.orientalis	DNA	m	3577.13	421.81	311.9	4	33.07	1	NA	NA	53.75	2	NA
193	EOB762	Texel	2	Balg	176	M.edulis	Ethanol	M.orientalis	M.orientalis	DNA	m	3594.13	289.51	300.57	4	24.99	1	NA	NA	56.5	2	NA
194	EOB552	Texel	2	Balg	155	M.edulis	Ethanol	M.orientalis	M.orientalis	DNA	m	2849.31	201	208.33	5	17.39	1	NA	NA	54.4	2	NA
195	EOT091	Texel	2	Oost	9	M.edulis	Frozen	M.orientalis	M.orientalis	DNA	m	2642.12	231.93	205.3	3	37.11	1	NA	NA	38.17	1	NA
196	EOB071	Texel	2	Balg	7	M.edulis	Frozen	M.orientalis	M.orientalis	DNA	m	2405.27	188.04	140.67	3	20.69	1	NA	NA	40.69	1	NA
197	EOD072	Texel	2	CDoes	7	M.edulis	Ethanol	M.orientalis	M.orientalis	DNA	m	3304.06	311.69	279.22	4	0	1	NA	NA	54.4	2	NA
198	EOD073	Texel	2	CDoes	7	M.edulis	Ethanol	M.orientalis	M.orientalis	DNA	m	2340.49	325.26	465.24	2	0	1	NA	NA	54.4	3	NA
199	EIB531	Texel	2	Balg	153	M.edulis	Ethanol	M.intestinalis	M.orientalis	DNA	f	5985.84	538.36	349.28	5	33.43	0	1538.28	0	56.6	1	NA
200	EIT112	Texel	2	Oost	11	M.edulis	Ethanol	M.intestinalis	M.orientalis	DNA	f	7053.84	700.32	399.35	5	27.77	0	1964.75	0	53.56	2	NA
201	EIT092	Texel	2	Oost	9	M.edulis	Ethanol	M.intestinalis	M.orientalis	DNA	f	5781.4	441.24	356.02	5	0	0	1553.92	0	38.17	2	NA
202	GOD111	Texel	2	CDoes	11	C.gigas	Ethanol	M.orientalis	M.orientalis	DNA	f	7768.13	805.94	399.5	5	12.5	1	1895.64	0	150.5	1	NA
203	GOM271	Texel	2	Mok	27	C.gigas	Ethanol	M.orientalis	M.orientalis	DNA	f	7573.22	644.75	366.56	5	28.14	1	1507.87	0	118.3	1	NA
204	GOW411	Texel	2	Wier	141	C.gigas	Ethanol	M.orientalis	M.orientalis	DNA	f	10893.95	707.95	525.04	5	19.15	1	2010.46	0	87.2	1	NA
205	GOC061	Texel	2	CDmus	49	C.gigas	Ethanol	M.orientalis	M.orientalis	DNA	f	6441.67	663.45	462.28	5	11.18	1	1310.48	0	103.3	1	NA
206	GOB881	Texel	2	Balg	188	C.gigas	Ethanol	M.orientalis	M.orientalis	DNA	f	11423.35	742.37	478	5	20	1	2263.77	0	136.5	1	NA
207	GOC101	Texel	2	CDmus	10	C.gigas	Ethanol	M.orientalis	M.orientalis	DNA	m	1853.04	304.81	138.04	3	0	1	NA	NA	150.5	1	NA
211	GOM231	Texel	2	Mok	23	C.gigas	Ethanol	M.orientalis	M.orientalis	DNA	f	8756.95	868.84	367.57	5	24.04	1	1972.66	0	143.7	1	NA
212	GOB821	Texel	2	Balg	182	C.gigas	Ethanol	M.orientalis	M.orientalis	DNA	f	8622.85	656.59	546.88	5	26.4	1	2158.69	0	116.6	1	NA
214	GOC521	Texel	2	CDmus	52	C.gigas	Ethanol	M.orientalis	M.orientalis	DNA	f	7113.37	769.88	445.13	5	23.72	1	1733.18	0	123.7	1	NA
215	GOM141	Texel	2	Mok	3	C.gigas	Ethanol	M.orientalis	M.orientalis	DNA	f	6922.33	627.21	303.57	5	17.99	1	1688.64	0	136.6	1	NA
216	GOC341	Texel	2	CDmus	34	C.gigas	Ethanol	M.orientalis	M.orientalis	DNA	f	8154.63	735.61	471.65	5	3.45	1	1596.54	0	98.6	1	NA
217	GOD301	Texel	2	CDoes	30	C.gigas	Ethanol	M.orientalis	M.orientalis	DNA	f	3741.58	533.99	362.48	5	0	1	799.98	0	117.2	1	NA
218	GOW541	Texel	2	Wier	154	C.gigas	Ethanol	M.orientalis	M.orientalis	DNA	f	7771.15	606.06	515.08	5	28.82	1	1658.85	0	108.7	1	NA
219	GOC361	Texel	2	CDmus	36	C.gigas	Ethanol	M.orientalis	M.orientalis	DNA	f	7039.65	661.55	387.97	5	16.84	1	1830.99	0	91.6	1	NA
220	GOB711	Texel	2	Balg	171	C.gigas	Ethanol	M.orientalis	M.orientalis	DNA	m	4216.81	335.62	400.08	5	37.53	1	NA	NA	123.7	1	NA
221	GOB721	Texel	2	Balg	172	C.gigas	Ethanol	M.orientalis	M.orientalis	DNA	f	7372.55	721.01	267.98	5	13.2	1	1719.13	0	123.7	1	NA
222	GOD171	Texel	2	CDoes	17	C.gigas	Ethanol	M.orientalis	M.orientalis	DNA	f	7688.19	648.6	390.43	5	21.04	1	1690.75	0	143.3	1	NA
223	GOB981	Texel	2	Balg	198	C.gigas	Ethanol	M.orientalis	M.orientalis	DNA	f	8631.01	444.77	461.21	5	31.27	1	1923.79	0	150.5	1	NA
224	GOW591	Texel	2	Wier	159	C.gigas	Ethanol	M.orientalis	M.orientalis	DNA	f	8639.77	651.73	499.18	5	0	1	1890.98	7182.15	112.2	1	NA
225	GOW561	Texel	2	Wier	156	C.gigas	Ethanol	M.orientalis	M.orientalis	DNA	f	8552.34	698.8	416.91	5	17.91	1	1814.31	0	112.6	1	NA
226	GOM211	Texel	2	Mok	21	C.gigas	Ethanol	M.orientalis	M.orientalis	DNA	f	6888.94	723.72	508.19	5	15.57	1	1368.29	0	140.5	1	NA
227	GOM081	Texel	2	Mok	8	C.gigas	Ethanol	M.orientalis	M.orientalis	DNA	m	4261.12	402.49	285.39	4	35.33	1	NA	NA	178.7	1	NA
228	GOC591	Texel	2	CDmus	59	C.gigas	Ethanol	M.orientalis	M.orientalis	DNA	m	3513.77	276.86	360.41	5	20.23	1	NA	NA	97.7	1	NA
230	GOW421	Texel	2	Wier	142	C.gigas	Ethanol	M.orientalis	M.orientalis	DNA	m	3652.22	347.43	309.45	4	50.92	1	NA	NA	107.2	1	NA
231	GOD201	Texel	2	CDoes	20	C.gigas	Ethanol	M.orientalis	M.orientalis	DNA	m	3114.79	243.42	278.26	4	26.7	1	NA	NA	128.3	1	NA
232	GOW601	Texel	2	Wier	160	C.gigas	Ethanol	M.orientalis	M.orientalis	DNA	m	4515.91	394.83	421.18	4	16.64	1	NA	NA	87.2	1	NA
233	GOD091	Texel	2	CDoes	9	C.gigas	Ethanol	M.orientalis	M.orientalis	DNA	m	3968.89	459.15	340.38	3	24.32	1	NA	NA	156.5	1	NA
234	GOB931	Texel	2	Balg	193	C.gigas	Ethanol	M.orientalis	M.orientalis	DNA	m	4588.99	378.13	370.09	3	22.44	1	NA	NA	110.5	1	NA
235	GOW631	Texel	2	Wier	163	C.gigas	Ethanol	M.orientalis	M.orientalis	DNA	m	4331.45	325.41	242.71	5	17.04	1	NA	NA	98.7	1	NA
236	GOD081	Texel	2	CDoes	8	C.gigas	Ethanol	M.orientalis	M.orientalis	DNA	m	3111.04	289.36	248.1	4	14.06	1	NA	NA	145	1	NA
237	GOM111	Texel	2	Mok	11	C.gigas	Ethanol	M.orientalis	M.orientalis	DNA	m	3870.95	446.99	255.74	5	19.84	1	NA	NA	157.2	1	NA
238	GOM201	Texel	2	Mok	20	C.gigas	Ethanol	M.orientalis	M.orientalis	DNA	m	3777.19	388.3	269.1	4	18.29	1	NA	NA	121.6	1	NA
239	GOW571	Texel	2	Wier	157	C.gigas	Ethanol	M.orientalis	M.orientalis	DNA	m	3871.38	294.6	337.29	5	29.74	1	NA	NA	117.2	1	NA
240	GOW551	Texel	2	Wier	155	C.gigas	Ethanol	M.orientalis	M.orientalis	DNA	m	3594.31	344.15	345.95	5	16.52	1	NA	NA	114.8	1	NA
241	GOM061	Texel	2	Mok	6	C.gigas	Ethanol	M.orientalis	M.orientalis	DNA	m	3807.11	308.31	347.46	4	24.19	1	NA	NA	176	1	NA
242	GOD051	Texel	2	CDoes	5	C.gigas	Ethanol	M.orientalis	M.orientalis	DNA	m	3822.89	390.16	231.65	5	26.11	1	NA	NA	NA	1	NA
243	GOD221	Texel	2	CDoes	22	C.gigas	Ethanol	M.orientalis	M.orientalis	DNA	m	3444.5	366.22	210.53	5	15.8	1	NA	NA	118	1	NA
244	GOC551	Texel	2	CDmus	55	C.gigas	Ethanol	M.orientalis	M.orientalis	DNA	m	1034.95	324.81	250.03	4	21.04	1	NA	NA	119.3	1	NA
245	EIH171	Sylt	3	Khafen	17	M.edulis	Ethanol	M.intestinalis	M.intestinalis	DNA	m	3287.75	447.24	262.72	5	44.66	0	NA	NA	47.6	1	NA
246	EIP451	Sylt	3	PK	45	M.edulis	Ethanol	M.intestinalis	M.intestinalis	DNA	f	6570.91	495.88	452.65	5	48.28	0	1011.28	0	63.3	1	NA
247	EIP511	Sylt	3	PK	51	M.edulis	Ethanol	M.intestinalis	M.intestinalis	DNA	m	2908.18	247.14	133.05	5	38.88	0	NA	NA	52.6	1	NA
248	EIH251	Sylt	3	Khafen	25	M.edulis	Ethanol	M.intestinalis	M.intestinalis	DNA	f	5186.92	645.98	405.04	5	87.16	0	999.76	0	40.5	1	NA
249	EIP441	Sylt	3	PK	44	M.edulis	Ethanol	M.intestinalis	M.intestinalis	DNA	f	5726.73	515.97	209.43	5	89	0	868.19	0	55.9	1	NA
250	EIH181	Sylt	3	Khafen	18	M.edulis	Ethanol	M.intestinalis	M.intestinalis	DNA	m	2937.37	359.61	319.4	5	32.11	0	NA	NA	55	1	NA
251	EOP371	Sylt	3	PK	37	M.edulis	Ethanol	M.orientalis	M.orientalis	DNA	f	6784.06	669.81	387.05	5	17.18	1	1145.35	0	50.5	1	NA
252	EOP561	Sylt	3	PK	56	M.edulis	Ethanol	M.orientalis	M.orientalis	DNA	f	6252.79	533.72	497.26	5	0	1	1237.67	0	63.3	1	NA
253	EIH261	Sylt	3	Khafen	26	M.edulis	Ethanol	M.intestinalis	M.intestinalis	DNA	m	3369.65	306.16	315.29	3	38.9	0	NA	NA	50.5	1	NA
254	EIH271	Sylt	3	Khafen	27	M.edulis	Ethanol	M.intestinalis	M.intestinalis	DNA	m	3208.24	387.46	292.47	5	25.48	0	NA	NA	52.7	1	NA
255	EIH201	Sylt	3	Khafen	20	M.edulis	Ethanol	M.intestinalis	M.intestinalis	DNA	f	6512.89	773.9	404.73	5	17.72	0	918.4	0	55.1	1	NA
256	EIH071	Sylt	3	Khafen	7	M.edulis	Ethanol	M.intestinalis	M.intestinalis	DNA	f	5456	574.93	465.5	5	9.76	0	673.59	0	53.3	1	NA
257	EOP601	Sylt	3	PK	60	M.edulis	Ethanol	M.orientalis	M.orientalis	DNA	f	6601.32	530.16	337.56	5	23.37	1	1373.47	0	60.5	1	NA
258	EIH041	Sylt	3	Khafen	4	M.edulis	Ethanol	M.intestinalis	M.intestinalis	DNA	f	6987.85	650.84	418.91	5	77.47	0	985.56	0	53.7	1	NA
259	EIH151	Sylt	3	Khafen	15	M.edulis	Ethanol	M.intestinalis	M.intestinalis	DNA	m	3027.87	397.45	295.81	4	30.97	0	NA	NA	50.5	1	NA
260	EIL071	Sylt	3	List	7	M.edulis	Frozen	M.intestinalis	M.intestinalis	DNA	f	3504.54	356.57	235.83	5	32.57	0	505.39	0	49.33	1	NA
261	EOP411	Sylt	3	PK	41	M.edulis	Ethanol	M.orientalis	M.orientalis	DNA	f	7165.18	581.7	320.73	5	13.3	1	1605.09	0	53.7	1	NA
262	EOP551	Sylt	3	PK	55	M.edulis	Ethanol	M.orientalis	M.orientalis	DNA	f	6278.3	449.45	432.33	5	18.61	1	1623.89	0	56.6	1	NA
263	EIP431	Sylt	3	PK	43	M.edulis	Ethanol	M.intestinalis	M.intestinalis	DNA	f	5673.32	514.01	289.57	5	48.22	0	984.87	0	47.7	1	NA
264	EIP331	Sylt	3	PK	33	M.edulis	Ethanol	M.intestinalis	M.intestinalis	DNA	f	6954.89	655.2	405.57	5	47.82	0	947.43	0	56.5	1	NA
266	EIH011	Sylt	3	Khafen	1	M.edulis	Ethanol	M.intestinalis	M.intestinalis	DNA	m	2857.93	432.62	356.85	3	32.8	0	NA	NA	29.8	1	NA
267	EIL181	Sylt	3	List	18	M.edulis	Frozen	M.intestinalis	M.intestinalis	DNA	f	6864.18	582.13	502.84	5	0	0	1023.96	0	33.79	1	NA
268	EIP491	Sylt	3	PK	49	M.edulis	Ethanol	M.intestinalis	M.intestinalis	DNA	f	5426.77	524.7	306.01	5	103.23	0	901.89	0	53.7	1	NA
269	EIL121	Sylt	3	List	12	M.edulis	Frozen	M.intestinalis	M.intestinalis	DNA	m	2797.37	317.39	119.31	3	34.7	0	NA	NA	46.66	1	NA
270	EIL191	Sylt	3	List	19	M.edulis	Frozen	M.intestinalis	M.intestinalis	DNA	m	3007.08	254.01	231.24	3	30.21	0	NA	NA	34.14	1	NA
271	EIH091	Sylt	3	Khafen	9	M.edulis	Ethanol	M.intestinalis	M.intestinalis	DNA	m	3563.93	420.45	346.76	3	30.22	0	NA	NA	56.2	1	NA
272	EIP421	Sylt	3	PK	42	M.edulis	Ethanol	M.intestinalis	M.intestinalis	DNA	f	5959.74	580.89	374.86	5	89.36	0	1264.93	0	59.8	1	NA
273	EIH211	Sylt	3	Khafen	21	M.edulis	Ethanol	M.intestinalis	M.intestinalis	DNA	m	2983.5	407.29	147.31	5	40.32	0	NA	NA	55.9	1	NA
274	EIH221	Sylt	3	Khafen	22	M.edulis	Ethanol	M.intestinalis	M.intestinalis	DNA	f	5032.48	458.76	379.44	5	37.83	0	787.97	0	54.4	1	NA
275	EIH031	Sylt	3	Khafen	3	M.edulis	Ethanol	M.intestinalis	M.intestinalis	DNA	m	2752.12	376.88	331.85	4	29.99	0	NA	NA	53.3	1	NA
276	EIH191	Sylt	3	Khafen	19	M.edulis	Ethanol	M.intestinalis	M.intestinalis	DNA	m	3599.86	499.76	394.33	4	30.09	0	NA	NA	51	1	NA
277	EIH301	Sylt	3	Khafen	30	M.edulis	Ethanol	M.intestinalis	M.intestinalis	DNA	f	7136.12	794.31	361.68	5	34.85	0	1089.94	0	51.6	1	NA
278	EIP351	Sylt	3	PK	35	M.edulis	Ethanol	M.intestinalis	M.intestinalis	DNA	m	2279.09	362.77	189.36	5	39.96	0	NA	NA	49.4	1	NA
279	EOP501	Sylt	3	PK	50	M.edulis	Ethanol	M.orientalis	M.orientalis	DNA	f	6511.93	718.32	407.78	5	0	1	1264.82	0	55.5	1	NA
280	EIP391	Sylt	3	PK	39	M.edulis	Ethanol	M.intestinalis	M.intestinalis	DNA	m	2730.22	426.09	230.6	5	38.8	0	NA	NA	50.9	1	NA
281	EIP361	Sylt	3	PK	36	M.edulis	Ethanol	M.intestinalis	M.intestinalis	DNA	m	3233.56	448.36	220.38	5	27.74	0	NA	NA	53.8	1	NA
282	EIP381	Sylt	3	PK	38	M.edulis	Ethanol	M.intestinalis	M.intestinalis	DNA	f	6281.58	586.32	323.63	5	86.63	0	1215.96	0	49.9	1	NA
283	EIH111	Sylt	3	Khafen	11	M.edulis	Frozen	M.intestinalis	M.intestinalis	DNA	f	6115.19	522.42	471.97	5	56.26	0	1121.06	0	54.9	1	NA
284	EIL161	Sylt	3	List	16	M.edulis	Frozen	M.intestinalis	M.intestinalis	DNA	m	3362.37	348.18	358.25	4	50.67	0	NA	NA	56.19	1	NA
285	EIH061	Sylt	3	Khafen	6	M.edulis	Ethanol	M.intestinalis	M.intestinalis	DNA	m	3408.71	368.82	295.83	4	46.26	0	NA	NA	52.7	1	NA
286	EIP571	Sylt	3	PK	57	M.edulis	Ethanol	M.intestinalis	M.intestinalis	DNA	m	3311.49	367.28	306.03	4	40.97	0	NA	NA	61.1	1	NA
287	EIP531	Sylt	3	PK	53	M.edulis	Ethanol	M.intestinalis	M.intestinalis	DNA	f	5555.95	466.51	493.74	5	22.34	0	999.45	0	57.6	1	NA
288	EOP341	Sylt	3	PK	34	M.edulis	Ethanol	M.orientalis	M.orientalis	DNA	f	8456.06	862.65	377.54	5	7.55	1	3240.41	0	56.1	1	NA
289	EOP581	Sylt	3	PK	58	M.edulis	Ethanol	M.orientalis	M.orientalis	DNA	f	5936.32	364.2	330.09	5	10.05	1	1460.1	0	61.6	1	NA
291	EIH131	Sylt	3	Khafen	13	M.edulis	Ethanol	M.intestinalis	M.intestinalis	DNA	f	6384.61	706.46	539.54	5	69.79	0	1109.17	0	55.5	1	NA
292	EOP541	Sylt	3	PK	54	M.edulis	Ethanol	M.orientalis	M.orientalis	DNA	f	7788.95	687.95	430.3	5	0	1	1844.13	0	60.5	1	NA
293	EIP521	Sylt	3	PK	52	M.edulis	Ethanol	M.intestinalis	M.intestinalis	DNA	f	5412.14	623.64	381.49	5	53.37	0	967.74	0	63.7	1	NA
294	EIH172	Sylt	3	Khafen	17	M.edulis	Ethanol	M.intestinalis	M.intestinalis	DNA	f	6633.65	799.39	408.37	5	49.03	0	1461.61	0	47.6	2	NA
295	EOP372	Sylt	3	PK	37	M.edulis	Ethanol	M.orientalis	M.orientalis	DNA	f	5439.41	406.17	336.18	5	24.35	1	1236.16	0	50.5	2	NA
296	EOP562	Sylt	3	PK	56	M.edulis	Ethanol	M.orientalis	M.orientalis	DNA	f	6681.37	642.15	257.06	5	20.5	1	1588.86	0	63.3	2	NA
297	EOP602	Sylt	3	PK	60	M.edulis	Ethanol	M.orientalis	M.orientalis	DNA	f	4743.18	408.65	329.09	5	23.21	1	1165.5	0	60.5	2	NA
298	EOP552	Sylt	3	PK	55	M.edulis	Ethanol	M.orientalis	M.orientalis	DNA	f	5519.52	510.52	318.72	5	17.55	1	1530.19	0	56.6	2	NA
299	EOP432	Sylt	3	PK	43	M.edulis	Ethanol	M.orientalis	M.intestinalis	DNA	f	6788.89	500.25	295.14	5	0	1	1529.28	0	47.7	2	NA
301	EOP582	Sylt	3	PK	58	M.edulis	Ethanol	M.orientalis	M.orientalis	DNA	f	5896.14	582	336.36	5	13.57	1	1344.95	0	61.6	2	NA
302	EOP482	Sylt	3	PK	48	M.edulis	Ethanol	M.orientalis	M.orientalis	DNA	f	7183.08	663.56	464.6	5	25.53	1	1587.62	0	60.5	2	NA
303	EOP542	Sylt	3	PK	54	M.edulis	Ethanol	M.orientalis	M.orientalis	DNA	f	6275.14	524.61	336.67	5	13.93	1	1578.4	0	60.5	2	NA
304	EOH032	Sylt	3	Khafen	3	M.edulis	Ethanol	M.orientalis	M.orientalis	DNA	m	3090.79	247.76	286.05	3	12.65	1	NA	NA	53.3	2	NA
305	EOP563	Sylt	3	PK	56	M.edulis	Ethanol	M.orientalis	M.orientalis	DNA	m	2596.56	325.08	235.82	3	12.35	1	NA	NA	63.3	3	NA
306	EOP553	Sylt	3	PK	55	M.edulis	Ethanol	M.orientalis	M.orientalis	DNA	m	2488.91	248.64	247.71	2	9.43	1	NA	NA	56.6	3	NA
307	EOP343	Sylt	3	PK	34	M.edulis	Ethanol	M.orientalis	M.orientalis	DNA	m	2913.82	278.11	261.29	3	14.03	1	NA	NA	56.1	3	NA
308	EOP483	Sylt	3	PK	48	M.edulis	Ethanol	M.orientalis	M.orientalis	DNA	f	6802.56	239.92	475.28	5	33.13	1	1676.82	0	60.5	3	NA
309	EOP543	Sylt	3	PK	54	M.edulis	Ethanol	M.orientalis	M.orientalis	DNA	m	4291.2	319.03	376.96	4	17.71	1	NA	NA	60.5	3	NA
310	EOP554	Sylt	3	PK	55	M.edulis	Ethanol	M.orientalis	M.orientalis	DNA	m	2963.92	341.21	332.08	2	21.05	1	NA	NA	56.6	4	NA
311	EOP344	Sylt	3	PK	34	M.edulis	Ethanol	M.orientalis	M.orientalis	DNA	m	3274.24	290.41	303.13	2	8.97	1	NA	NA	56.1	4	NA
312	EOP484	Sylt	3	PK	48	M.edulis	Ethanol	M.orientalis	M.orientalis	DNA	m	3167.02	295.35	308.09	2	0	1	NA	NA	60.5	4	NA
313	EOP555	Sylt	3	PK	55	M.edulis	Ethanol	M.orientalis	M.orientalis	DNA	m	2551.25	225.45	215.85	3	NA	1	NA	NA	56.6	5	NA
314	EOP544	Sylt	3	PK	54	M.edulis	Ethanol	M.orientalis	M.orientalis	DNA	m	3568.23	370.63	336.71	4	10.84	1	NA	NA	60.5	4	NA
315	GOH061	Sylt	3	Khafen	106	C.gigas	Ethanol	M.orientalis	M.orientalis	DNA	m	1948.59	251.94	203.49	3	0.6	1	NA	NA	138.3	1	NA
316	GOP141	Sylt	3	PK	114	C.gigas	Ethanol	M.orientalis	M.orientalis	DNA	f	6084.74	497.51	361.86	5	11.5	1	1447.4	5622.1	108.3	1	NA
317	GOP271	Sylt	3	PK	127	C.gigas	Ethanol	M.orientalis	M.orientalis	DNA	f	6717.85	759.63	484.53	5	19.5	1	1624.88	0	184.3	1	NA
318	GOP171	Sylt	3	PK	117	C.gigas	Ethanol	M.orientalis	M.orientalis	DNA	f	7039.81	724.13	483.29	5	0	1	1420.91	5267.35	155.5	1	NA
319	GOP142	Sylt	3	PK	114	C.gigas	Ethanol	M.orientalis	M.orientalis	DNA	f	6409.57	775.91	639.36	5	0	1	1785.45	6336.92	108.3	2	NA
320	GOP272	Sylt	3	PK	127	C.gigas	Ethanol	M.orientalis	M.orientalis	DNA	f	6247.87	750.24	399.05	5	10.03	1	1827.83	0	184.3	2	NA
321	GOP172	Sylt	3	PK	117	C.gigas	Ethanol	M.orientalis	M.orientalis	DNA	f	6048.78	679.39	689.84	5	16.29	1	1335.37	4658.83	155.5	2	NA
322	GOP143	Sylt	3	PK	114	C.gigas	Ethanol	M.orientalis	M.orientalis	DNA	f	6659.27	557.26	486.61	4	0	1	1408.59	0	108.3	3	NA
323	GOP273	Sylt	3	PK	127	C.gigas	Ethanol	M.orientalis	M.orientalis	DNA	f	6155.84	825.99	449.28	5	1.37	1	1430.11	0	184.3	3	NA
324	GOP173	Sylt	3	PK	117	C.gigas	Ethanol	M.orientalis	M.orientalis	DNA	f	7068.75	570.19	477.16	5	20.08	1	1893.68	0	155.5	3	NA
325	GOP144	Sylt	3	PK	114	C.gigas	Ethanol	M.orientalis	M.orientalis	DNA	f	7148.75	665	475.53	5	13.87	1	1419.47	0	108.3	4	NA
326	GOP174	Sylt	3	PK	117	C.gigas	Ethanol	M.orientalis	M.orientalis	DNA	m	3386.82	284.04	242.86	3	17.72	1	NA	NA	155.5	4	NA
327	GOP145	Sylt	3	PK	114	C.gigas	Ethanol	M.orientalis	M.orientalis	DNA	f	6047.16	579.95	126.26	5	0	1	809.95	0	108.3	5	NA
330	GOP176	Sylt	3	PK	117	C.gigas	Ethanol	M.orientalis	M.orientalis	DNA	m	3124.26	434.53	339.39	4	18.95	1	NA	NA	155.5	6	NA
331	GOP147	Sylt	3	PK	114	C.gigas	Ethanol	M.orientalis	M.orientalis	DNA	m	3341.78	365.1	304.58	5	15.76	1	NA	NA	108.3	7	NA
332	GOP177	Sylt	3	PK	117	C.gigas	Ethanol	M.orientalis	M.orientalis	DNA	m	2828.05	325.31	238.67	5	14.56	1	NA	NA	155.5	7	NA
333	GOP148	Sylt	3	PK	114	C.gigas	Ethanol	M.orientalis	M.orientalis	DNA	m	3281.16	441.86	279.63	5	10.11	1	NA	NA	108.3	8	NA
335	GOP1410	Sylt	3	PK	114	C.gigas	Ethanol	M.orientalis	M.orientalis	DNA	m	2909.24	247.32	323.07	3	25.81	1	NA	NA	108.3	10	NA
336	GOP1411	Sylt	3	PK	114	C.gigas	Ethanol	M.orientalis	M.orientalis	DNA	m	2714.29	299.26	309.21	3	11.76	1	NA	NA	108.3	11	NA
337	GOP1412	Sylt	3	PK	114	C.gigas	Ethanol	M.orientalis	M.orientalis	DNA	m	3545.24	355.91	323.07	3	15.89	1	NA	NA	108.3	12	NA
338	EOS052	Zeeland	1	Schelp	NA	M.edulis	Ethanol	M.orientalis	NA	DNA	f	4822.97	420.19	652.46	5	0	1	1117.98	0	37.2	1	Double
339	EOR211	Zeeland	1	Grev2	NA	M.edulis	Ethanol	M.orientalis	NA	DNA	f	6025.76	533.71	351.36	5	28.3	1	1380.17	0	48.8	1	Double
340	EOS271	Zeeland	1	Schelp	NA	M.edulis	Ethanol	M.orientalis	NA	DNA	f	5925.72	529.15	398.93	5	0	1	1380.17	0	36.6	1	Double
341	EOB711	Texel	2	Balg	NA	M.edulis	Ethanol	M.orientalis	NA	DNA	f	6402.64	445.03	508.78	5	18.42	1	1369.59	2402.95	47.2	1	Double
342	EOW071	Texel	2	Wier	NA	M.edulis	Ethanol	M.orientalis	NA	DNA	m	2762.56	245.62	304.22	3	0	1	NA	NA	51.07	1	Double
343	EIB181	Texel	2	Balg	NA	M.edulis	Ethanol	M.intestinalis	NA	DNA	m	2795.52	294.27	207.61	5	0	0	NA	NA	43.84	1	Fail
344	EIB521	Texel	2	Balg	NA	M.edulis	Ethanol	M.intestinalis	NA	DNA	m	3004.15	297.02	104.26	5	23.2	0	NA	NA	52.7	1	Double
345	EID121	Texel	2	CDoes	NA	M.edulis	Ethanol	M.intestinalis	NA	DNA	m	2411.06	339.48	134.35	3	17.65	0	NA	NA	56.6	1	Fail
346	GOD121	Texel	2	CDoes	NA	C.gigas	Ethanol	M.orientalis	NA	DNA	f	8633.89	318.71	432.93	5	15.76	1	2214.05	NA	NA	1	Fail
347	GOW661	Texel	2	Wier	NA	C.gigas	Ethanol	M.orientalis	NA	DNA	m	4452.31	420.27	322.6	5	52.06	1	NA	NA	136.5	1	Uncut
348	EOP481	Sylt	3	PK	NA	M.edulis	Ethanol	M.orientalis	NA	DNA	f	6880.85	699.89	491.8	5	0	1	1329.65	4527.64	60.5	1	Double
349	EOP342	Sylt	3	PK	NA	M.edulis	Ethanol	M.orientalis	NA	DNA	f	8456.06	862.65	377.54	5	7.55	1	3240.41	NA	56.1	2	Double
350	GOP175	Sylt	3	PK	NA	C.gigas	Ethanol	M.orientalis	NA	DNA	m	3594.7	357.78	228.1	4	32.99	1	NA	NA	155.5	5	Fail
351	GOP146	Sylt	3	PK	NA	C.gigas	Ethanol	M.orientalis	NA	DNA	f	5540.34	423.31	448.61	5	12.53	1	1535.35	NA	108.3	5	Fail
352	GOP149	Sylt	3	PK	NA	C.gigas	Ethanol	M.orientalis	NA	DNA	m	2196.55	275.46	190.95	3	0	1	NA	NA	108.3	9	Fail
