# Supplementary material for: Cryptic invasion of a parasitic copepod: Compromised identification when morphologically similar invaders co-occur in invaded ecosystems
Source: PLoS One. 2018 Mar 14;13(3):e0193354. doi: 10.1371/journal.pone.0193354 (PMC5851579; doi:10.1371/journal.pone.0193354)
Supplement: S2 Appendix — (TXT) [file pone.0193354.s005.txt]

Code	Location	Host_no	Myto_sp	Sex	Life_stage	Treatment	Body_fre	Body_fro	Body_eth	Width_fre	Width_fro	Width_eth	Head_fre	Head_fro	Head_eth	Tail_fre	Tail_fro	Tail_eth	Segments_fre	Segments_fro	Segments_eth	Appendages_fre	Appendages_fro	Appendages_eth	Pretail_fre	Pretail_fro	Pretail_eth	Eggsacks_fre	Eggsacks_fro	Eggsacks_eth	Date_fre	Date_eth	Date_fro
ME1OO1	Oost	1	MO	f	adult	1	7731.5	NA	6994.7	721.16	NA	480.9	438.92	NA	275.18	25.04	NA	19.11	5	NA	5	1	NA	1	1853.91	NA	1638.07	5640.93	NA	5571.01	25/7/2013	8/8/2013	NA
ME4OO3	Oost	4	MI	f	adult	1	7310.08	NA	6518.86	670.88	NA	630.78	395.9	NA	316.23	53.94	NA	35.71	5	NA	5	0	NA	0	1268.33	NA	1088.97	NA	NA	NA	25/7/2013	8/8/2013	NA
ME7OO4	Oost	7	MI	f	adult	1	7785.92	NA	7812.75	706.77	NA	607.75	467.21	NA	320.32	3.91	NA	0	5	NA	5	0	NA	0	993.63	NA	878.29	NA	NA	NA	25/7/2013	8/8/2013	NA
ME8OO5	Oost	8	MO	f	adult	1	5483.6	NA	4722.74	525.84	NA	523.75	517.62	NA	300.86	0.74	NA	0	5	NA	5	1	NA	1	490.7	NA	1009.74	NA	NA	NA	25/7/2013	8/8/2013	NA
ME9OO6	Oost	9	MO	f	adult	1	5329.38	NA	4120.77	616.11	NA	626.23	357.05	NA	276.64	10.28	NA	0	5	NA	5	1	NA	1	871.01	NA	718.28	NA	NA	NA	25/7/2013	8/8/2013	NA
ME10OO7	Oost	10	MI	f	adult	1	5496.12	NA	3585.71	557.82	NA	268.42	337.78	NA	212.04	0	NA	NA	5	NA	5	0	NA	0	1125.15	NA	781.3	NA	NA	1154.85	25/7/2013	8/8/2013	NA
ME10OO8	Oost	10	MI	NA	juvenile	1	2171.74	NA	1890.94	417.35	NA	350.32	233.75	NA	197.95	14.37	NA	NA	NA	NA	NA	0	NA	0	NA	NA	NA	NA	NA	NA	25/7/2013	8/8/2013	NA
ME11OO10	Oost	11	MI	NA	juvenile	1	5939.24	NA	2290.15	480.12	NA	301.85	361.19	NA	169.19	18.99	NA	2.08	5	NA	NA	1	NA	0	1329.78	NA	NA	4722.61	NA	NA	25/7/2013	8/8/2013	NA
ME11OO11	Oost	11	MO	NA	juvenile	1	2860.63	NA	2068.61	445.15	NA	336.99	306.24	NA	164.1	19.94	NA	NA	7	NA	3	0	NA	1	NA	NA	NA	NA	NA	NA	25/7/2013	8/8/2013	NA
ME11OO9	Oost	11	MO	f	adult	1	2134.94	NA	4528.28	338.45	NA	587.89	159.08	NA	401.67	NA	NA	0	9	NA	5	1	NA	1	NA	NA	1036.75	NA	NA	NA	25/7/2013	8/8/2013	NA
ME13OO12	Oost	13	MO	m	adult	1	3638.2	NA	3272.92	415.1	NA	357.68	392.51	NA	206.58	NA	NA	0	6	NA	3	1	NA	1	NA	NA	NA	NA	NA	NA	25/7/2013	8/8/2013	NA
ME14OO13	Oost	14	MO	f	adult	1	6485.84	NA	5470.47	502.31	NA	530.16	366.28	NA	358.03	12.92	NA	NA	5	NA	5	1	NA	1	1436.14	NA	1156.4	2942.2	NA	NA	25/7/2013	8/8/2013	NA
ME14OO14	Oost	14	MO	NA	juvenile	1	3500.13	NA	2259.98	445.63	NA	427.06	393.89	NA	278.89	22.3	NA	0	NA	NA	3	0	NA	1	NA	NA	NA	NA	NA	NA	25/7/2013	8/8/2013	NA
ME15OO15	OOst	15	MO	f	adult	1	5567.69	NA	5647.7	709.64	NA	612.82	530.16	NA	390.43	NA	NA	NA	5	NA	5	1	NA	1	1432.43	NA	646.6	NA	NA	NA	25/7/2013	8/8/2013	NA
ME15OO16	Oost	15	MO	f	adult	1	6737.31	NA	4893.5	662.82	NA	598.66	353.96	NA	339.84	19.8	NA	NA	5	NA	5	1	NA	1	1543.33	NA	1300.23	NA	NA	NA	25/7/2013	8/8/2013	NA
ME15OO17	Oost	15	MO	f	adult	1	4921.31	NA	4323.5	599.21	NA	614.05	371.58	NA	159.5	11.94	NA	0	5	NA	5	1	NA	1	1465.57	NA	1204.39	NA	NA	NA	25/7/2013	8/8/2013	NA
ME17OO19	Oost	17	MI	m	adult	1	7535.56	NA	2330.45	532.86	NA	271.49	508.51	NA	208.24	10.42	NA	NA	5	NA	4	1	NA	0	1556.59	NA	NA	4600.85	NA	NA	26/7/2013	8/8/2013	NA
ME27OO25	Oost	27	MO	f	adult	1	2821.89	NA	4934.38	399.26	NA	507.88	369.31	NA	233.08	15.79	NA	9.53	3	NA	5	0	NA	1	NA	NA	829.43	NA	NA	NA	26/7/2013	8/8/2013	NA
ME28OO28	Oost	28	MO	m	adult	1	3955.79	NA	2176.39	NA	NA	238.14	388.32	NA	130.87	39.33	NA	NA	5	NA	NA	1	NA	0	669.86	NA	NA	4475.81	NA	NA	26/7/2013	8/8/2013	NA
ME47MO34	Mok	47	MO	m	adult	1	3683.44	NA	2673.68	474.18	NA	314.36	320.65	NA	313.54	45.46	NA	NA	3	NA	6	0	NA	1	NA	NA	NA	NA	NA	NA	26/7/2013	4/10/2013	NA
ME49MO36	Mok	49	MO	f	adult	1	6602.66	NA	4427.72	497.74	NA	569.58	511.12	NA	332.93	7.5	NA	0	5	NA	5	1	NA	1	1055.53	NA	736.66	NA	NA	4497.02	26/7/2013	4/10/2013	NA
ME53MO38	Mok	53	MO	f	adult	1	6899.41	NA	6529.85	632.79	NA	564.13	474.52	NA	464.86	19.41	NA	0	5	NA	5	1	NA	1	1353.95	NA	1393.15	NA	NA	NA	26/7/2013	4/10/2013	NA
ME55MO40	Mok	55	MO	m	adult	1	7473.37	NA	NA	580.49	NA	333.25	470.35	NA	309.93	17.21	NA	NA	5	NA	4	1	NA	0	1670.25	NA	NA	4092.04	NA	NA	26/7/2013	4/10/2013	NA
ME59MO42	Mok	59	MO	f	adult	1	6052.76	NA	4083.07	548.65	NA	378.51	443.46	NA	380.66	31.13	NA	0	5	NA	5	1	NA	1	1862.81	NA	1015.3	3223.71	NA	NA	26/7/2013	4/10/2013	NA
ME61MO44	Mok	61	MO	m	adult	1	6277.57	NA	2648.97	645.19	NA	365.64	357.99	NA	316.8	8.42	NA	NA	5	NA	3	1	NA	1	1442.64	NA	NA	3632.97	NA	NA	26/7/2013	21/8/2013	NA
ME67MO46	MOk	67	MI	m	juvenile	1	2981.21	NA	2228.83	354.68	NA	325.2	283.97	NA	244.08	12.99	NA	NA	3	NA	NA	1	NA	0	NA	NA	NA	NA	NA	NA	26/7/2013	21/8/2013	NA
ME73MO48	Mok	73	MO	f	adult	1	2693.66	NA	6163.16	443.71	NA	480.99	320.11	NA	404.37	17	NA	23.86	3	NA	5	1	NA	1	NA	NA	1652.43	NA	NA	NA	26/7/2013	21/8/2013	NA
ME79MO50	Mok	79	MO	m	adult	1	6373.55	NA	2552.3	525.11	NA	225.1	454.73	NA	280.77	11.52	NA	NA	5	NA	3	1	NA	1	2043.96	NA	NA	5193.37	NA	NA	26/7/2013	21/8/2013	NA
ME85MO52	Mok	85	MO	f	adult	1	5682	NA	5114.96	393.59	NA	641.11	364.52	NA	567.05	19.74	NA	NA	5	NA	5	1	NA	1	1116.37	NA	NA	NA	NA	NA	26/7/2013	21/8/2013	NA
ME85MO54	Mok	85	MO	m	adult	1	6769.81	NA	2299.03	642.61	NA	378.22	580.41	NA	338.94	0	NA	NA	5	NA	3	1	NA	1	1203.64	NA	NA	NA	NA	NA	26/7/2013	21/8/2013	NA
ME86MO56	Mok	86	MO	f	adult	1	5304.33	NA	6808.72	648.61	NA	576.36	443.83	NA	464.09	24.61	NA	31.52	5	NA	5	1	NA	1	1542.34	NA	1461.3	NA	NA	NA	26/7/2013	21/8/2013	NA
ME96MO61	Mok	96	MO	f	adult	1	6443.65	NA	8222.29	499.18	NA	633.61	480.03	NA	454.73	NA	NA	25.14	5	NA	5	1	NA	1	1744.62	NA	1892.62	4642.09	NA	NA	26/7/2013	21/8/2013	NA
ME98MO63	Mok	98	MO	f	adult	1	3719.3	NA	6331.56	414.42	NA	451.8	331.35	NA	380.51	3.81	NA	31.22	3	NA	5	1	NA	1	NA	NA	NA	NA	NA	NA	6/8/2013	21/8/2013	NA
ME17OO18	Oost	17	MO	f	adult	2	6018.42	8779.5	6622.67	425.41	577.6	598.25	663.31	572.17	413.75	2.5	14.25	35.09	5	5	NA	1	1	1	1259.34	1550.82	723.39	3699.21	4575.47	5265.63	6/8/2013	20/9/2013	6/9/2013
ME19OO20	Oost	19	MO	f	adult	2	6009.41	5319.82	5624.88	721.67	620.73	381.3	460.05	336.96	391.8	9.83	13.47	12.11	NA	5	5	1	1	1	729.55	564.46	463.62	NA	NA	NA	6/8/2013	20/9/2013	6/9/2013
ME20OO20	Oost	20	MI	m	adult	2	5750.26	3659.55	3324.4	571.41	349.98	320.02	422.23	345.21	367.14	0	17.27	22.94	5	4	4	1	0	0	1177.34	NA	NA	NA	NA	NA	6/8/2013	20/9/2014	6/9/2013
ME22OO21	Oost	22	MI	m	adult	2	6946.12	3750.45	3757.62	474.77	402.68	357.3	579.64	429.9	389.81	0	28.95	31.15	5	3	4	1	0	0	1456.19	NA	NA	NA	NA	NA	6/8/2013	20/9/2015	6/9/2013
ME23OO22	Oost	23	MO	f	adult	2	5301.37	7896.28	7882.02	495.73	579.64	544.09	619.81	451.4	488.9	22.83	16.92	22.14	5	5	5	0	1	1	1007.19	1628.4	1638.78	NA	NA	NA	6/8/2013	20/9/2016	6/9/2013
ME24OO23	Oost	24	MO	f	adult	2	2730.07	6394.27	6033.27	420	781.43	496.18	289.22	560.6	475.53	NA	24.77	23.51	3	5	5	1	1	1	NA	1301.09	1289.61	NA	NA	NA	6/8/2013	20/9/2017	6/9/2013
ME27OO24	Oost	27	MO	f	adult	2	7107.67	9312.75	9722.75	588.36	629.26	589.19	467.26	562.83	506.07	0	26.39	0	5	5	5	1	1	1	1688.53	2169.48	2350.89	NA	4545.55	5131.81	6/8/2013	20/9/2018	6/9/2013
ME28OO26	Oost	28	MO	f	adult	2	5196.14	7514.76	5995.01	537.02	538.21	496.81	355.05	392.37	350.79	0	15.4	20.81	5	5	5	1	1	1	1241.3	NA	1517.21	NA	NA	3821.78	6/8/2013	20/9/2019	6/9/2013
ME31OO29	Oost	31	MO	f	adult	2	3460.03	6528.73	6174.43	327.41	545.43	546.44	245.06	476.53	467.93	15.69	0	2.79	3	5	5	1	1	1	NA	1506.14	NA	NA	NA	NA	7/8/2013	20/9/2013	6/9/2013
ME33OO31	Oost	33	MO	f	adult	2	8317.12	5457.52	6491.79	541.2	648.06	559.67	410.47	533.28	427.1	8.38	4.97	NA	5	5	5	1	1	1	1950.91	1307.92	1475.68	NA	NA	NA	7/8/2013	20/9/2013	6/9/2013
ME34OO32	Oost	34	MO	f	adult	2	3005.13	5929.37	5536.85	420.52	585.92	530.72	533.99	417.95	317.69	33.01	24.4	18.03	3	5	4	0	1	1	NA	1504.32	1492.49	NA	NA	NA	7/8/2013	20/9/2013	6/9/2013
ME35OO33	Oost	35	MO	f	adult	2	5298.54	7205.91	6888.89	498.58	445.98	353.33	471.97	508.19	401.29	12.68	9.38	14.67	5	5	5	1	1	1	1342.52	1488.28	1586.84	3894.71	NA	NA	7/8/2013	20/9/2013	6/9/2013
ME48MO35	Mok	48	MO	f	adult	2	6369.12	6382.57	5998.71	585.69	541.09	483.5	434.72	424.4	367.41	13.01	0	0	5	5	5	1	1	1	1610.96	1320.09	1169.15	NA	3720.11	3459.15	7/8/2013	30/9/2013	13/9/2013
ME50MO37	Mok	50	MO	f	adult	2	4508.79	6452.43	6299.8	366.35	532.86	514.99	318.37	431.69	380.98	19.98	0	0	5	5	5	1	1	1	952.77	1427.13	1432.37	NA	NA	NA	7/8/2013	30/9/2013	13/9/2013
ME54MO39	Mok	54	MI	f	adult	2	2830.94	7974.64	7055.9	310.68	668.47	522.9	280.4	424.25	390.27	9.49	0	35.94	3	5	5	1	1	0	NA	1302.98	948.56	NA	NA	NA	7/8/2013	30/9/2013	13/9/2013
ME57MO41	Mok	57	MO	f	adult	2	5665.04	7455.76	6943.11	443.36	587.52	663.69	386.02	464.09	456.2	19.36	11.97	8.74	5	5	5	1	1	1	1272.09	1355.04	1579.1	2179.42	NA	NA	7/8/2013	30/9/2013	13/9/2013
ME60MO43	Mok	60	MO	m	adult	2	6909.86	3339.09	3013.51	530.83	306.6	213.65	315.42	333.37	217.58	0	10.2	NA	5	4	3	1	1	1	1232.24	NA	NA	NA	NA	NA	7/8/2013	30/9/2013	13/9/2013
ME64MO45	Mok	64	MO	f	adult	2	3873.56	8135.55	6276.49	379.09	673	592.7	431.05	337.25	377.32	21.81	6.78	0	3	5	5	1	1	1	NA	1770.5	1446.74	NA	NA	NA	7/8/2013	30/9/2013	13/9/2013
ME68MO47	Mok	68	MO	f	adult	2	3961.36	6084.21	4312.42	347.38	530.75	450.64	327.64	357.32	450.04	18.79	3.91	21.61	4	5	5	1	0	1	NA	934.56	863.81	NA	3920.94	3931.43	7/9/2013	30/9/2013	13/9/2013
ME76MO49	MOk	76	MO	f	adult	2	10271.79	4309.61	4136.32	752.52	344.43	268.28	425.59	380.02	330.87	25.45	4.36	NA	5	5	5	1	1	1	1823.64	1016.57	971.18	NA	NA	NA	7/9/2013	30/9/2013	13/9/2013
ME81MO51	Mok	81	MO	f	adult	2	7950.72	6183.32	6527.35	540.98	445.57	576.75	388.13	407.78	345.8	17.65	0	23.96	5	5	5	1	1	1	1581.42	1377.3	1344.42	4494.86	2092.98	NA	7/9/2013	30/9/2013	13/9/2013
ME85MO55	Mok	85	MO	f	adult	2	4447.57	8684.55	7995.05	317.12	792.7	578.22	371.91	508.45	348.88	7.59	28.78	24.15	3	5	5	1	1	1	NA	1985.5	1853.57	NA	NA	NA	7/9/2013	30/9/2013	13/9/2013
ME86MO57	Mok	86	MO	f	adult	2	3555.02	5696.84	5440.3	425.44	554.09	494.13	446.09	454.56	406.17	30.92	0	0	4	5	5	0	1	1	NA	1370.95	836.36	NA	NA	NA	7/9/2013	30/9/2013	13/9/2013
ME86MO58	Mok	86	MO	m	adult	2	4081.99	4513.21	3451.63	344.22	351.1	279.13	337.49	444.82	307.43	NA	7.12	NA	3	4	NA	1	1	NA	NA	NA	NA	NA	NA	NA	7/9/2013	30/9/2013	13/9/2013
ME87MO59	Mok	87	MI	m	adult	2	9010.02	4575.57	3467.86	738.42	480.01	306.42	415.87	316.63	380.61	26.38	NA	43.83	5	4	NA	1	1	0	2143.28	NA	NA	NA	NA	NA	7/9/2013	30/9/2013	13/9/2013
ME96MO60	Mok	96	MO	m	adult	2	8976.46	3318.87	4736.87	617.48	336.27	431.03	327.5	376.78	405.98	27.27	24.17	NA	5	NA	NA	1	NA	NA	1847.27	NA	NA	NA	NA	NA	7/9/2013	30/9/2013	13/9/2013
ME96MO62	Mok	96	MO	f	adult	2	7254.77	8972.91	7524.66	584.49	626.41	518.14	419.19	488.08	438.41	20.08	40.65	19.47	5	5	5	1	1	1	1658.6	1924.54	NA	NA	NA	NA	7/9/2013	30/9/2013	13/9/2013
ME98MO64	Mok	98	MO	f	adult	2	6440.24	7250.51	6672.73	596.3	497.74	670.9	298.3	405.69	428.6	21.2	29.43	30.46	5	5	5	1	1	1	1395.74	1684.72	NA	NA	4296.95	NA	7/9/2013	30/9/2013	13/9/2013
ME98MO65	Mok	98	MO	m	juvenile	2	2897.96	3315.58	3174.38	371.12	367.55	327.57	335.13	271.67	350.38	NA	NA	6.52	3	3	NA	1	NA	1	NA	NA	NA	NA	NA	NA	7/9/2013	30/9/2013	13/9/2013
